# Supplementary material for: New Dual P-Glycoprotein (P-gp) and Human Carbonic Anhydrase XII (hCA XII) Inhibitors as Multidrug Resistance (MDR) Reversers in Cancer Cells
Source: J Med Chem. 2022 Oct 21;65(21):14655–72. doi: 10.1021/acs.jmedchem.2c01175 (PMC9661477; doi:10.1021/acs.jmedchem.2c01175)
Supplement: Supplementary file 2 — jm2c01175_si_002.csv [file jm2c01175_si_002.csv]

Compound_ID	SMILES	IC50 or other compound property (optional)	Other compound property (optional)	Other compound property (optional)
1a	Example: CC1(N=C(N)C(=N1)c2ccccc2)c3cccc(c3)c4cccnc4
1	O=C(OCCCN(CCCOC1=CC=C(C=CC(O2)=O)C2=C1)CCCCCOC(/C=C/C3=CC(OC)=C(OC)C(OC)=C3)=O)/C=C/C4=CC(OC)=C(OC)C(OC)=C4
2	O=C(OCCCN(CCCOC1=CC=C(C=CC(O2)=O)C2=C1)CCCCCOC(/C=C/C3=CC(OC)=C(OC)C(OC)=C3)=O)C4=CC(OC)=C(OC)C(OC)=C4
3	O=C(OCCCN(CCCOC1=CC=C(C=CC(O2)=O)C2=C1)CCCCCOC(/C=C/C3=CC(OC)=C(OC)C(OC)=C3)=O)C4=C5C(C=CC=C5)=CC6=C4C=CC=C6
4	O=C(OCCCN(CCCOC1=CC=C(C=CC(O2)=O)C2=C1)CCCCCOC(C3=CC(OC)=C(OC)C(OC)=C3)=O)/C=C/C4=CC(OC)=C(OC)C(OC)=C4
5	O=C(OCCCN(CCCOC1=CC=C(C=CC(O2)=O)C2=C1)CCCCCOC(C3=CC(OC)=C(OC)C(OC)=C3)=O)C4=CC(OC)=C(OC)C(OC)=C4
6	O=C(OCCCN(CCCOC1=CC=C(C=CC(O2)=O)C2=C1)CCCCCOC(C3=CC(OC)=C(OC)C(OC)=C3)=O)C4=C5C(C=CC=C5)=CC6=C4C=CC=C6
7	O=C(OCCCN(CCCOC1=CC=C(C=CC(O2)=O)C2=C1)CCCCCOC(C3=C(C=CC=C4)C4=CC5=C3C=CC=C5)=O)/C=C/C6=CC(OC)=C(OC)C(OC)=C6
8	O=C(OCCCN(CCCOC1=CC=C(C=CC(O2)=O)C2=C1)CCCCCOC(C3=C(C=CC=C4)C4=CC5=C3C=CC=C5)=O)C6=CC(OC)=C(OC)C(OC)=C6
9	O=C(OCCCN(CCCOC1=CC=C(C=CC(O2)=O)C2=C1)CCCCCOC(C3=C(C=CC=C4)C4=CC5=C3C=CC=C5)=O)C6=C7C(C=CC=C7)=CC8=C6C=CC=C8
10	O=C(OCCCCCCN(CCCOC1=CC(OC(C=C2)=O)=C2C=C1)CCCOC(/C=C/C3=CC(OC)=C(OC)C(OC)=C3)=O)/C=C/C4=CC(OC)=C(OC)C(OC)=C4
11	O=C(OCCCCCCN(CCCOC1=CC(OC(C=C2)=O)=C2C=C1)CCCOC(C3=CC(OC)=C(OC)C(OC)=C3)=O)/C=C/C4=CC(OC)=C(OC)C(OC)=C4
12	O=C(OCCCCCCN(CCCOC1=CC(OC(C=C2)=O)=C2C=C1)CCCOC(C3=C(C=CC=C4)C4=CC5=C3C=CC=C5)=O)/C=C/C6=CC(OC)=C(OC)C(OC)=C6
13	O=C(OCCCCCCN(CCCOC1=CC(OC(C=C2)=O)=C2C=C1)CCCOC(/C=C/C3=CC(OC)=C(OC)C(OC)=C3)=O)C4=CC(OC)=C(OC)C(OC)=C4
14	O=C(OCCCCCCN(CCCOC1=CC(OC(C=C2)=O)=C2C=C1)CCCOC(C3=CC(OC)=C(OC)C(OC)=C3)=O)C4=CC(OC)=C(OC)C(OC)=C4
15	O=C(OCCCCCCN(CCCOC1=CC(OC(C=C2)=O)=C2C=C1)CCCOC(C3=C(C=CC=C4)C4=CC5=C3C=CC=C5)=O)C6=CC(OC)=C(OC)C(OC)=C6
16	O=C(OCCCCCCN(CCCOC1=CC(OC(C=C2)=O)=C2C=C1)CCCOC(/C=C/C3=CC(OC)=C(OC)C(OC)=C3)=O)C4=C5C(C=CC=C5)=CC6=C4C=CC=C6
17	O=C(OCCCCCCN(CCCOC1=CC(OC(C=C2)=O)=C2C=C1)CCCOC(C3=CC(OC)=C(OC)C(OC)=C3)=O)C4=C5C(C=CC=C5)=CC6=C4C=CC=C6
18	O=C(OCCCCCCN(CCCOC1=CC(OC(C=C2)=O)=C2C=C1)CCCOC(C3=C(C=CC=C4)C4=CC5=C3C=CC=C5)=O)C6=C7C(C=CC=C7)=CC8=C6C=CC=C8
19	O=C(/C=C/C1=CC(OC)=C(OC)C(OC)=C1)OCCCN(CCCOC2=CC=C(C=CC(O3)=O)C3=C2)CCCCCCCOC(/C=C/C4=CC(OC)=C(OC)C(OC)=C4)=O
20	O=C(OCCCN(CCCOC1=CC=C(C=CC(O2)=O)C2=C1)CCCCCCCOC(/C=C/C3=CC(OC)=C(OC)C(OC)=C3)=O)C4=CC(OC)=C(OC)C(OC)=C4
21	O=C(OCCCN(CCCOC1=CC=C(C=CC(O2)=O)C2=C1)CCCCCCCOC(/C=C/C3=CC(OC)=C(OC)C(OC)=C3)=O)C4=C(C=CC=C5)C5=CC6=C4C=CC=C6
22	O=C(/C=C/C1=CC(OC)=C(OC)C(OC)=C1)OCCCN(CCCOC2=CC=C(C=CC(O3)=O)C3=C2)CCCCCCCOC(C4=CC(OC)=C(OC)C(OC)=C4)=O
23	O=C(OCCCN(CCCOC1=CC=C(C=CC(O2)=O)C2=C1)CCCCCCCOC(C3=CC(OC)=C(OC)C(OC)=C3)=O)C4=CC(OC)=C(OC)C(OC)=C4
24	O=C(OCCCN(CCCOC1=CC=C(C=CC(O2)=O)C2=C1)CCCCCCCOC(C3=CC(OC)=C(OC)C(OC)=C3)=O)C4=C(C=CC=C5)C5=CC6=C4C=CC=C6
25	O=C(/C=C/C1=CC(OC)=C(OC)C(OC)=C1)OCCCN(CCCOC2=CC=C(C=CC(O3)=O)C3=C2)CCCCCCCOC(C4=C(C=CC=C5)C5=CC6=C4C=CC=C6)=O
26 O=C(OCCCN(CCCOC1=CC=C(C=CC(O2)=O)C2=C1)CCCCCCCOC(C3=C(C=CC=C4)C4=CC5=C3C=CC=C5)=O)C6=CC(OC)=C(OC)C(OC)=C6
27	O=C(OCCCN(CCCOC1=CC=C(C=CC(O2)=O)C2=C1)CCCCCCCOC(C3=C(C=CC=C4)C4=CC5=C3C=CC=C5)=O)C6=C(C=CC=C7)C7=CC8=C6C=CC=C8
38	O=C(OCCCNCCCCCCCO)C1=CC(OC)=C(OC)C(OC)=C1
39	OCCCCCCCNCCCOC(/C=C/C1=CC(OC)=C(OC)C(OC)=C1)=O
40	OCCCCCCCNCCCOC(C1=C(C=CC=C2)C2=CC3=C1C=CC=C3)=O
41	O=C(OCCCN(CCCOC1=CC=C(C=CC(O2)=O)C2=C1)CCCCCO)/C=C/C3=CC(OC)=C(OC)C(OC)=C3
42	O=C(OCCCN(CCCCCO)CCCOC1=CC=C(C=CC(O2)=O)C2=C1)C3=CC(OC)=C(OC)C(OC)=C3
43	O=C(OCCCN(CCCCCO)CCCOC1=CC=C(C=CC(O2)=O)C2=C1)C3=C(C=CC=C4)C4=CC5=C3C=CC=C5
44	OCCCN(CCCOC1=CC=C(C=CC(O2)=O)C2=C1)CCCCCCOC(/C=C/C3=CC(OC)=C(OC)C(OC)=C3)=O
45	OCCCN(CCCOC1=CC=C(C=CC(O2)=O)C2=C1)CCCCCCOC(C3=CC(OC)=C(OC)C(OC)=C3)=O
46	O=C(OCCCCCCN(CCCOC1=CC=C(C=CC(O2)=O)C2=C1)CCCO)C3=C4C(C=CC=C4)=CC5=C3C=CC=C5
47	OCCCN(CCCOC1=CC=C(C=CC(O2)=O)C2=C1)CCCCCCCOC(/C=C/C3=CC(OC)=C(OC)C(OC)=C3)=O
48	O=C(OCCCN(CCCOC1=CC=C(C=CC(O2)=O)C2=C1)CCCCCCCO)C3=CC(OC)=C(OC)C(OC)=C3
49	O=C(OCCCN(CCCCCCCO)CCCOC1=CC=C(C=CC(O2)=O)C2=C1)/C=C/C3=CC(OC)=C(OC)C(OC)=C3
50	OCCCCCCCN(CCCOC1=CC=C(C=CC(O2)=O)C2=C1)CCCOC(C3=C(C=CC=C4)C4=CC5=C3C=CC=C5)=O
51	O=C(O1)C=CC2=C1C=C(OCCCBr)C=C2
